# Supplementary material for: Comparative Evaluation of Compression Testing Methods for Murine Lumbar Vertebral Bodies: Identifying Most Reliable and Reproducible Techniques for Assessing Compressive Strength
Source: Bioengineering (Basel). 2025 Mar 10;12(3):273. doi: 10.3390/bioengineering12030273 (PMC11939580; doi:10.3390/bioengineering12030273)
Supplement: Supplementary file 1 [file bioengineering-12-00273-s001.zip]

Archive with 1 entries (1 files):
- bioengineering-3479565-supplementary.pdf
